# Supplementary material for: Differential Binding and Neutralising Antibody Responses Across COVID-19 Severity in a Saudi Multicentre Cohort
Source: Viruses. 2026 Jun 24;18(7):696. doi: 10.3390/v18070696 (PMC13431541; doi:10.3390/v18070696)
Supplement: Supplementary file 1 [file viruses-18-00696-s001.zip]

Archive with 1 entries (1 files):
- viruses-4347570-supplementary.pdf
